# Supplementary material for: Sectoral linkages and their influence on structural change: The case of China
Source: PLoS One. 2025 Sep 3;20(9):e0330908. doi: 10.1371/journal.pone.0330908 (PMC12407444; doi:10.1371/journal.pone.0330908)
Supplement: S1 Data — (XLSX) [file pone.0330908.s002.xlsx]

## Sheet: China
Values are denoted in millions of US dollars
	intermediate input in sector a			intermediate input in sector m			intermediate input in sector s			total intermediate input				total output				value added
year	Maa	Mma	Msa	Mam	Mmm	Msm	Mas	Mms	Mss	a	m	s		a	m	s		a	m	s
1978	12005.6	10089.3	2292.18	26291.7	130767	22224.4	1815.28	33823.1	21464.8	24387	179284	57103.2		85919	281441	111537		61531.9	102157	54433.6
1979	17701.5	12815.6	2458.05	33716.9	155662	23087.5	2212.5	38212.2	20364.7	32975.1	212466	60789.4		116176	334297	118963		83200.9	121831	58173.2
1980	19534.6	14960.3	2747.56	39205.9	187718	27151.3	2436.11	44351.6	22848.3	37242.5	254075	69636		131211	399018	136273		93968.2	144943	66637.4
1981	20048	14389.4	2768.4	40431.3	177303	27123.6	2443.17	41456	22758.6	37205.8	244858	66657.8		131081	376356	130259		93875.4	131498	63601.2
1982	21285.8	13851.7	3064.32	38488.1	166920	25760.9	3361.73	37898.4	22095.1	38201.7	231169	63355.2		134590	356319	125282		96388.4	125150	61926.3
1983	23736.9	15761	3684.18	39861.1	184320	28324.3	4357.29	38352.3	21273.1	43182.1	252505	63982.7		145894	385743	132252		102712	133238	68269
1984	25380.3	15847.4	4287.25	38219.3	186100	32373	5711.57	38934.3	22640.5	45515	256692	67286.3		147715	389969	144867		102200	133277	77580.3
1985	20863.2	15029	5064.32	33699.3	184277	40283.2	6247.7	41541.1	26669.9	40956.5	258260	74458.7		130352	389458	163130		89395.4	131198	88671.1
1986	19315.6	15268.1	4947.28	32847.5	188205	39137.3	6103.22	37909.3	23451.2	39530.9	260190	67463.7		122270	389885	154807		82739.2	129695	87343.6
1987	21289.9	17362.9	5698.22	39193.1	205977	46943.9	6401.01	38836.8	23534.6	44351.1	292114	68772.4		133420	432325	165351		89069.1	140210	96579.1
1988	24326.8	22343.5	7737.09	47069.4	269180	65050.6	7177.33	51106.8	32744.7	54407.5	381301	91028.8		160885	557147	215012		106478	175847	123983
1989	25953.2	25226.4	9769.39	50496	306976	78752.4	7286.13	60435.3	39500.7	60949	436224	107222		177211	629228	253183		116262	193003	145961
1990	25933.4	21818.5	8586.45	45228.7	269851	69534.9	7275.32	55418.9	35570.5	56338.4	384615	98264.7		164304	545893	222313		107965	161278	124048
1991	24167.9	22790.8	9450.28	48264	294038	83323.9	6911.09	64914.2	45903.9	56408.9	425626	117729		158696	596483	256461		102287	170857	138732
1992	25508.7	26173.9	11409.1	55664.6	381965	111664	6841.87	84140.4	63561.1	63091.7	549293	154543		171438	761650	325381		108347	212357	170837
1993	29281.2	33258.5	12035.4	71313.8	533917	130699	7033.95	97807.9	76935	74575.1	735929	181777		197942	1.02158e+06	389871		123367	285651	208095
1994	28850.9	31048.3	10795.4	64108.7	484443	113250	6820.04	85001.5	70351.8	70694.7	661802	162173		183390	921430	350299		112695	259628	188126
1995	42657.6	42165.6	14718.5	72286.3	682288	139308	9854.44	98738.9	78182.8	99541.7	893882	186776		247444	1.23719e+06	427165		147902	343308	240389
1996	47710.9	49754.2	17014.8	89953.7	747693	160290	9983.29	120347	100515	114480	997936	230845		284095	1.4006e+06	509793		169615	402668	278947
1997	47289.6	52914	19147.3	103869	799161	186464	10354.6	150207	137684	119351	1.08949e+06	298246		295680	1.54013e+06	623739		176329	450640	325493
1998	50975	52795.6	20611.7	106246	837538	205641	12478	168855	157079	124382	1.14943e+06	338411		305080	1.6171e+06	706804		180697	467676	368393
1999	50213.7	53334.4	22008.1	104097	904706	222360	13810.9	192991	170379	125556	1.23116e+06	377182		304925	1.72313e+06	784688		179369	491963	407506
2000	54270.5	54407.4	23392.5	104827	1.07539e+06	254352	18991.8	256552	199995	132070	1.43457e+06	475539		314471	1.99363e+06	944920		181870	548940	467641
2001	55548.3	57355.9	25247.6	111231	1.14783e+06	282591	18521.4	269712	215155	138152	1.54166e+06	503388		330359	2.14958e+06	1.04123e+06		191651	597213	535968
2002	55418.9	61051.3	26386.8	119661	1.23938e+06	313838	17982.6	280379	227797	142857	1.67288e+06	526158		343337	2.33757e+06	1.1313e+06		199794	651159	602859
2003	56867.4	65672.5	26941.6	137029	1.57128e+06	339714	19324.8	308272	266076	149481	2.04802e+06	593673		360326	2.82203e+06	1.27329e+06		210001	754337	676632
2004	74886.6	77938.5	30521.5	171690	2.02431e+06	395152	24843.1	358532	315077	183347	2.59115e+06	698452		443218	3.51224e+06	1.48232e+06		258704	892897	780017
2005	73647.2	86120.7	33383.2	201845	2.61531e+06	493676	28640.5	465076	412857	193151	3.31084e+06	906573		467923	4.41353e+06	1.8256e+06		273636	1.06913e+06	914390
2006	77489.3	97636.7	37121.3	243637	3.32938e+06	599459	31474.3	524625	476920	212247	4.17248e+06	1.03302e+06		515016	5.51402e+06	2.14855e+06		301529	1.30093e+06	1.11072e+06
2007	93347.6	125183	45743.3	321470	4.45323e+06	779160	36168.6	640693	599838	264274	5.55386e+06	1.2767e+06		642158	7.2656e+06	2.74661e+06		376408	1.65452e+06	1.46413e+06
2008	121023	167810	51812.4	423182	5.68229e+06	991259	46465.1	784840	821693	340645	7.09673e+06	1.653e+06		827772	9.31182e+06	3.55037e+06		485208	2.1452e+06	1.8909e+06
2009	131145	179918	51482.1	459505	6.14812e+06	1.14947e+06	52112	838517	970988	362545	7.75709e+06	1.86162e+06		879705	1.01237e+07	4.03359e+06		515649	2.30756e+06	2.16703e+06
2010	149184	217302	54211.7	548478	7.51955e+06	1.36113e+06	58732.3	1.00529e+06	1.12739e+06	420698	9.42916e+06	2.19141e+06		1.0215e+06	1.22711e+07	4.76114e+06		598762	2.76802e+06	2.56436e+06
2011	177242	277860	61528.4	691218	9.56711e+06	1.6653e+06	68629.9	1.2465e+06	1.39827e+06	516630	1.19236e+07	2.7134e+06		1.25404e+06	1.54593e+07	5.89555e+06		735068	3.45138e+06	3.17649e+06
2012	199817	316981	66614.9	800584	1.06765e+07	1.95992e+06	79046.4	1.40598e+06	1.67009e+06	583413	1.3437e+07	3.15511e+06		1.4155e+06	1.73417e+07	6.83601e+06		829708	3.81421e+06	3.67488e+06
2013	214453	355316	77243.6	908852	1.22739e+07	2.29864e+06	83460.7	1.6029e+06	1.93606e+06	647013	1.54814e+07	3.62242e+06		1.56914e+06	1.97883e+07	7.87523e+06		919771	4.21434e+06	4.24624e+06
2014	229455	373481	86130.4	965214	1.29982e+07	2.61725e+06	92357.5	1.74852e+06	2.23576e+06	689067	1.65807e+07	4.07664e+06		1.67087e+06	2.12288e+07	8.84542e+06		979397	4.5443e+06	4.76028e+06

## Sheet: USA
Values are denoted in millions of US dollars
	intermediate input in sector a			intermediate input in sector m			intermediate input in sector s			total intermediate input				total output				value added
year	Maa	Mma	Msa	Mam	Mmm	Msm	Mas	Mms	Mss	a	m	s		a	m	s		a	m	s
1978	23816.5	34718.4	22345.1	84449.5	846208	297832	6489.23	263785	430076	80880	1.22849e+06	700350		140413	1.97545e+06	2.25871e+06		59532.8	746957	1.55836e+06
1979	29365.8	39995	25941.2	96450.8	982876	350061	7577.14	296963	464290	95302	1.42939e+06	768830		165558	2.26327e+06	2.50579e+06		70256	833878	1.73696e+06
1980	29420.7	44168.2	26977.2	97688	1.08701e+06	372016	8823.71	377880	555987	100566	1.55672e+06	942691		162759	2.45478e+06	2.85446e+06		62193.1	898065	1.91177e+06
1981	29075.6	45090.9	28905.4	96713.3	1.18612e+06	417901	8191.99	404061	606214	103072	1.70074e+06	1.01847e+06		178742	2.71074e+06	3.15117e+06		75670.2	1.01e+06	2.1327e+06
1982	28947.9	41421.2	29093.9	96140.5	1.11937e+06	423495	7853.95	414785	666118	99463	1.639e+06	1.08876e+06		171160	2.64807e+06	3.36138e+06		71697.1	1.00907e+06	2.27262e+06
1983	30324.9	38456	30162.1	100376	1.14152e+06	465030	7758.59	426726	750987	98943	1.70693e+06	1.18547e+06		156221	2.78066e+06	3.70355e+06		57278.3	1.07373e+06	2.51807e+06
1984	31130	39688.3	34084.7	102781	1.24453e+06	521951	7464.28	454913	833313	104903	1.86926e+06	1.29569e+06		181960	3.06411e+06	4.07696e+06		77057.1	1.19485e+06	2.78127e+06
1985	28548.4	35067	31913.6	100273	1.23287e+06	533849	7658.54	492653	968157	95529	1.86699e+06	1.46847e+06		172505	3.11817e+06	4.50092e+06		76976.3	1.25119e+06	3.03245e+06
1986	28746.1	31088.4	31729.4	102470	1.14537e+06	541954	8300.85	499286	1.05475e+06	91564	1.7898e+06	1.56234e+06		165699	3.06074e+06	4.82364e+06		74135.2	1.27095e+06	3.2613e+06
1987	31631.5	31647.5	32465	113448	1.29401e+06	575995	8931.06	568952	1.1829e+06	95744	1.98345e+06	1.76078e+06		175094	3.33149e+06	5.22323e+06		79350.2	1.34804e+06	3.46245e+06
1988	33483.7	35433.3	35581	118977	1.39022e+06	623696	9237.97	614755	1.32138e+06	104498	2.13289e+06	1.94537e+06		183234	3.58446e+06	5.68774e+06		78736.3	1.45157e+06	3.74236e+06
1989	33762.2	38968.1	37489.7	122497	1.44744e+06	658231	9004.92	644856	1.41758e+06	110220	2.22817e+06	2.07144e+06		201968	3.77214e+06	6.11245e+06		91748.4	1.54397e+06	4.04101e+06
1990	35391	40702.8	38953.2	126200	1.46242e+06	694358	9745.89	688704	1.54726e+06	115047	2.28298e+06	2.24571e+06		211193	3.8712e+06	6.56408e+06		96146	1.58821e+06	4.31837e+06
1991	35724	42394.6	39294.4	124699	1.39558e+06	695940	9471.85	692375	1.59465e+06	117413	2.21622e+06	2.29649e+06		205420	3.79782e+06	6.82576e+06		88007.2	1.5816e+06	4.52927e+06
1992	36564.9	43435.1	38339	126931	1.45883e+06	735727	9738.01	726312	1.67274e+06	118339	2.32149e+06	2.40879e+06		217010	3.95613e+06	7.23503e+06		98670.8	1.63463e+06	4.82624e+06
1993	41403.7	45246.3	41422	133432	1.52661e+06	771568	10310.4	757888	1.79728e+06	128072	2.43161e+06	2.56548e+06		218589	4.13373e+06	7.67214e+06		90516.8	1.70213e+06	5.10665e+06
1994	43440.8	45585.4	43340.9	132419	1.64659e+06	816731	10572.8	803544	1.94616e+06	132367	2.59574e+06	2.76027e+06		237716	4.4124e+06	8.17042e+06		105349	1.81666e+06	5.41015e+06
1995	50525.3	46932.8	47515.8	135153	1.81323e+06	903694	7862.23	785586	2.23488e+06	144974	2.85208e+06	3.02833e+06		237302	4.58146e+06	8.6939e+06		92327.9	1.72938e+06	5.66556e+06
1996	53541.4	46218.1	46736.8	148630	1.88145e+06	963035	8684.92	816599	2.43168e+06	146496	2.99311e+06	3.25697e+06		258751	4.79689e+06	9.25847e+06		112255	1.80378e+06	6.0015e+06
1997	55116.3	48524.5	49716.3	152880	1.98689e+06	1.04085e+06	8888.91	839918	2.61298e+06	153357	3.18062e+06	3.46179e+06		262216	5.0885e+06	9.85847e+06		108859	1.90788e+06	6.39668e+06
1998	52257.2	46537	49909.1	149261	1.98331e+06	1.08927e+06	8878.65	877839	2.90364e+06	148703	3.22184e+06	3.79035e+06		250047	5.23292e+06	1.05396e+07		101344	2.01108e+06	6.74924e+06
1999	54195	47894.8	49569.7	142307	2.06287e+06	1.13958e+06	9232.47	934763	3.18914e+06	151660	3.34476e+06	4.13313e+06		245510	5.46855e+06	1.13413e+07		93850.5	2.12379e+06	7.20815e+06
2000	50708.9	49736.5	44061.4	140469	2.18403e+06	1.09015e+06	10703.3	1.08735e+06	3.59114e+06	144507	3.41465e+06	4.6892e+06		243532	5.78611e+06	1.25349e+07		98516	2.34753e+06	7.83873e+06
2001	53383.5	51803.3	45561.2	142352	2.05623e+06	1.14938e+06	10066.1	1.0978e+06	3.60647e+06	150748	3.34797e+06	4.71434e+06		251234	5.68657e+06	1.29253e+07		100026	2.31703e+06	8.20476e+06
2002	50288.1	47300.4	47475.7	138343	1.93751e+06	1.09307e+06	10427.6	1.07295e+06	3.77184e+06	145064	3.16892e+06	4.85522e+06		241336	5.49634e+06	1.34373e+07		95800	2.30608e+06	8.57564e+06
2003	53943.5	52261.7	45259.7	154358	2.02488e+06	1.09159e+06	11434.1	1.14323e+06	4.01338e+06	151465	3.27083e+06	5.16804e+06		268152	5.72915e+06	1.41378e+07		116075	2.43304e+06	8.96155e+06
2004	60906.7	56427.9	46246.7	173101	2.25544e+06	1.12813e+06	11671.8	1.26245e+06	4.37977e+06	163581	3.55667e+06	5.65389e+06		307155	6.21824e+06	1.51719e+07		142695	2.62528e+06	9.50695e+06
2005	60261.9	62896.2	46912	179833	2.6136e+06	1.27154e+06	10226.1	1.4085e+06	4.71471e+06	170070	4.06498e+06	6.13344e+06		299634	6.94267e+06	1.62726e+07		128570	2.83625e+06	1.01289e+07
2006	62894	62815.7	48411.6	178679	2.77345e+06	1.29635e+06	11008.8	1.48836e+06	5.0517e+06	174121	4.24848e+06	6.55107e+06		303499	7348543	17235913		128345	3.05522e+06	1.06723e+07
2007	68978.2	78080.2	56605	202902	2.96923e+06	1.30744e+06	12569.9	1.5845e+06	5.32981e+06	203663	4.47957e+06	6.92689e+06		346942	7.69988e+06	1.81045e+07		142000	3.173e+06	1.11626e+07
2008	71032.5	94938	58391.6	215470	3.15723e+06	1.32226e+06	14206.4	1.71686e+06	5.37534e+06	224362	4.69496e+06	7.1064e+06		380540	7918615	18526528		154525	3.16168e+06	1.14024e+07
2009	69444.9	75548.5	57941.5	189157	2.17977e+06	1.12163e+06	13120.1	1.42957e+06	5.04675e+06	202935	3.49055e+06	6.48944e+06		341925	6.43078e+06	1.78845e+07		137655	2.89967e+06	1.13814e+07
2010	77952.5	76462.7	56855	209316	2.50994e+06	1.20258e+06	15119.5	1.62603e+06	5.29613e+06	211270	3.92184e+06	6.93728e+06		372751	6998561	18722193		160217	3.03389e+06	1.17703e+07
2011	83657.4	92860.1	59422.5	249442	2.90917e+06	1.26909e+06	16669.9	1.7518e+06	5.51527e+06	235940	4.4277e+06	7.28373e+06		434661	7665192	19436120		197241	3.18425e+06	1.21364e+07
2012	94762.2	96283.1	68867	267565	2.98772e+06	1.35146e+06	19396.5	1.76324e+06	5.78031e+06	259912	4.60675e+06	7.56294e+06		447301	7968794	20247159		185800	3.30192e+06	1.26675e+07
2013	94345.9	91646	69580.3	275440	3.03101e+06	1.43187e+06	17777.6	1.81861e+06	6.00941e+06	255572	4.73832e+06	7.8458e+06		482232	8.2061e+06	2.08832e+07		225438	3.41834e+06	1.30194e+07
2014	101313	95439.5	75389.8	280281	3.16474e+06	1.54024e+06	17887.3	1.88913e+06	6.38976e+06	272142	4.98526e+06	8.29678e+06		488823	8.59601e+06	2.18862e+07		215416	3.56179e+06	1.35709e+07

## Sheet: Japan
Values are denoted in millions of US dollars
	intermediate input in sector a			intermediate input in sector m			intermediate input in sector s			total intermediate input				total output				value added
year	Maa	Mma	Msa	Mam	Mmm	Msm	Mas	Mms	Mss	a	m	s		a	m	s		a	m	s
1978	9501.11	14312.5	5559.48	50677.8	508122	171365	4885.37	109268	175685	29373	730164	289838		75440.2	1.1392e+06	839873		46067.2	409033	550035
1979	10223.8	14656.7	5564.37	52537.7	572156	181749	5520.44	118339	185012	30444.9	806442	308872		75978.5	1.23077e+06	889131		45533.6	424328	580260
1980	10607.2	17151.8	6387.41	52606.9	679553	210648	5820.15	139845	211090	34146.4	942807	356755		75155.7	1.38953e+06	985327		41009.3	446719	628573
1981	10795.6	18356.9	7131.62	54594.5	701551	228576	5990.9	155509	227788	36284.1	984722	389288		79298.3	1.48056e+06	1.07691e+06		43014.2	495841	687623
1982	9879.87	16027.5	7019.74	49074.1	616433	209318	5391.11	147578	215154	32927.1	874826	368123		71512.1	1.32846e+06	1.01755e+06		38585	453631	649424
1983	10814	16420.8	8211.55	51939.9	644954	231532	5897.52	164479	244797	35446.3	928426	415174		77028	1.41379e+06	1.13507e+06		41581.7	485364	719895
1984	11565.9	16553.3	9118.35	54115.1	682215	240088	6102.87	169869	258936	37237.6	976418	434907		80296.1	1.49577e+06	1.19566e+06		43058.5	519349	760754
1985	11383.4	15977	9936.46	53245	689428	251780	6314.24	177619	271472	37296.8	994453	455405		81223	1.54885e+06	1.26312e+06		43926.2	554401	807718
1986	15938	20220.2	14452.8	70806.6	887755	348400	8342.82	245236	409903	50610.9	1.30696e+06	663482		111450	2.12187e+06	1.86738e+06		60839.3	814908	1.2039e+06
1987	16867.9	21021.3	16300.3	79356.2	1.01315e+06	415283	9349.22	288156	523520	54189.5	1.50779e+06	821024		123255	2.49745e+06	2.30853e+06		69065.2	989653	1.4875e+06
1988	18858.3	24023.1	18778.2	89230.1	1.23738e+06	502276	10370.5	336208	636798	61659.6	1.82889e+06	983376		139559	3.03922e+06	2.7754e+06		77899.4	1.21034e+06	1.79203e+06
1989	19041	23094.7	18040.5	87971.4	1.27394e+06	510501	9655.45	336756	658306	60176.3	1.87241e+06	1.00472e+06		135038	3.08379e+06	2.78777e+06		74861.3	1.21138e+06	1.78305e+06
1990	19624.7	22691.7	16898.2	89016.6	1.368e+06	541009	10086.7	349921	642710	59214.6	1.99803e+06	1.00272e+06		136697	3.23159e+06	2.84743e+06		77482.5	1.23356e+06	1.84471e+06
1991	20578.3	24456.6	18651.1	91968.6	1.52041e+06	619286	11341.7	397561	731946	63685.9	2.23166e+06	1.14085e+06		146591	3.62758e+06	3.27101e+06		82905	1.39592e+06	2.13017e+06
1992	20709.5	25014.9	19680.9	94379.4	1.52507e+06	659907	11872.5	433832	837815	65405.3	2.27935e+06	1.28352e+06		151360	3.75855e+06	3.66018e+06		85954.7	1.4792e+06	2.37667e+06
1993	21191.3	27398.5	22194.8	98188.7	1.629e+06	735859	13634.1	483560	952013	70784.6	2.46305e+06	1.44921e+06		160929	4.09826e+06	4.24441e+06		90144.8	1.63521e+06	2.79521e+06
1994	24989	29090.8	24865.4	110317	1.7028e+06	804970	15943.5	531609	1.08899e+06	78945.2	2.61809e+06	1.63654e+06		181314	4.34524e+06	4.76867e+06		102369	1.72716e+06	3.13213e+06
1995	24709.7	32398	27870.7	105883	1.87666e+06	911488	17191.5	586178	1.27641e+06	84978.3	2.89403e+06	1.87978e+06		187212	4.76288e+06	5.39489e+06		102233	1.86885e+06	3.51511e+06
1996	19490.3	27992.6	21597.8	87873.4	1.65506e+06	783714	15983.7	525965	1.1027e+06	69080.7	2.52664e+06	1.64464e+06		157337	4.15588e+06	4.75739e+06		88256.2	1.62923e+06	3.11275e+06
1997	17288.5	26915.7	20978.7	77382.1	1.53366e+06	742909	13730.1	474249	1.03212e+06	65182.9	2.35395e+06	1.52009e+06		139253	3.83931e+06	4.39604e+06		74070.4	1.48536e+06	2.87595e+06
1998	14245.3	24493.7	18662.2	69626.4	1.27951e+06	658291	13070.9	429672	964110	57401.2	2.00743e+06	1.40685e+06		127892	3.31886e+06	4.04908e+06		70490.8	1.31143e+06	2.64223e+06
1999	18427.7	26144.1	20757.4	82281.1	1.38349e+06	715244	15789.9	496684	1.12958e+06	65329.2	2.18102e+06	1.64206e+06		143197	3.63956e+06	4.67451e+06		77868.3	1.45854e+06	3.03245e+06
2000	15231.8	24182.9	18816.8	76274.4	1.50101e+06	686004	13564	544439	1.15508e+06	58231.6	2.26329e+06	1.71308e+06		133220	3.73918e+06	4.81879e+06		74694.1	1.45953e+06	3.10368e+06
2001	12695.2	21329.1	16352.5	64883.2	1.27054e+06	611340	12234.2	486810	1.04866e+06	50376.8	1.94676e+06	1.54771e+06		113549	3.18141e+06	4.31231e+06		62911.3	1.2207e+06	2.76272e+06
2002	12894	20185.7	14794.5	65754.6	1.1718e+06	568441	12683.8	469880	1.01844e+06	47874.2	1.806e+06	1.501e+06		108828	2.96373e+06	4.18316e+06		60696.5	1.14507e+06	2.68027e+06
2003	13372.3	21658	15134.9	67811.6	1.29343e+06	601889	13232.7	512986	1.08739e+06	50165.2	1.96313e+06	1.61361e+06		114777	3.21409e+06	4.51594e+06		64328.3	1.23514e+06	2.90025e+06
2004	14165.6	25117	17313	71619.6	1.4718e+06	656826	14099.8	562592	1.15676e+06	56595.5	2.20025e+06	1.73345e+06		123920	3.57378e+06	4.86832e+06		66993.3	1.35483e+06	3.13211e+06
2005	14225.1	24937.8	16496.3	69018.4	1.5718e+06	646917	14137.3	569997	1.15347e+06	55659.2	2.28774e+06	1.73761e+06		118587	3.64511e+06	4.86902e+06		62587.6	1.33914e+06	3.1284e+06
2006	12994.8	23843.8	15246.6	65056	1.62259e+06	637151	13539.5	548421	1.10009e+06	52085.3	2.32479e+06	1.66205e+06		110220	3.61085e+06	4.65652e+06		57786.9	1.26124e+06	2.99118e+06
2007	12973.4	24741.5	15390.1	65169.6	1.69686e+06	665419	13312.2	548151	1.10745e+06	53104.9	2.42745e+06	1.66891e+06		109834	3.69847e+06	4.68095e+06		56337.7	1.24584e+06	3.00857e+06
2008	15864.3	31499.9	17778.1	77700.5	2.04519e+06	745149	15534	638681	1.25421e+06	65142.3	2.86803e+06	1.90843e+06		128535	4.2543e+06	5.30845e+06		62828.9	1.33807e+06	3.39559e+06
2009	18092.7	31109.8	18326.7	84494.8	1.61345e+06	694482	17122.2	632116	1.28296e+06	67529.3	2.39243e+06	1.9322e+06		132199	3.72019e+06	5.50245e+06		64257.4	1.29849e+06	3.5665e+06
2010	18866.4	33667.8	19625.4	85366.1	1.93585e+06	736849	18097.9	682433	1.33375e+06	72159.5	2.75806e+06	2.03428e+06		144248	4.28159e+06	5.89154e+06		71625.4	1.48678e+06	3.85298e+06
2011	21140.1	36760.7	20563.7	94455.5	2.17685e+06	797295	20026.3	765862	1.45192e+06	78464.6	3.0686e+06	2.23781e+06		154513	4.65694e+06	6.45982e+06		75510.4	1.54569e+06	4.21717e+06
2012	19966.2	35580.5	19955.2	92687	2.17566e+06	795014	20005.7	783407	1.48299e+06	75501.8	3.06336e+06	2.2864e+06		155904	4.6702e+06	6.52537e+06		79869.7	1.55829e+06	4.23343e+06
2013	17627.1	28942.7	16109.4	79226.6	1.79263e+06	655164	17673.5	662387	1.23474e+06	62679.2	2.52702e+06	1.9148e+06		128700	3.86588e+06	5.38364e+06		65510.5	1.29151e+06	3.46333e+06
2014	16011.6	27077.4	14585.8	73572.7	1.68843e+06	608722	15850.7	610089	1.12519e+06	57674.8	2.37073e+06	1.75113e+06		118430	3.62554e+06	4.92477e+06		60283.2	1.20946e+06	3.16814e+06

## Sheet: South Korea
Values are denoted in millions of US dollars
	intermediate input in sector a			intermediate input in sector m			intermediate input in sector s			total intermediate input				total output				value added
year	Maa	Mma	Msa	Mam	Mmm	Msm	Mas	Mms	Mss	a	m	s		a	m	s		a	m	s
1978	1466.53	1679.02	469.783	9345.45	30375	7227.34	144.765	6827.68	8470.03	3615.33	46947.8	15442.5		13948.9	62913.3	35267.6		10333.5	15965.4	19825.1
1979	1346.94	2098.56	565.03	11216.6	43820.3	9698.8	133.915	9130.29	10333.9	4010.52	64735.7	19598.1		16435.6	86123.3	45139.1		12425.1	21387.6	25541
1980	1150.62	2243.59	627.537	10302.1	50217.6	11092.6	108.162	10475.5	10724.5	4021.75	71612.3	21308.2		13304.8	92601.2	48455		9283.03	20988.8	27146.8
1981	1429.19	2596.71	729.935	11076.2	57052.1	12018	124.662	11972.3	11828.1	4755.83	80146.3	23925		15702.9	103596	54003		10947.1	23449.4	30078
1982	1317.27	2701.36	732.047	11426.8	59314.1	12999.6	118.726	12841.5	12756.2	4750.68	83740.6	25716.4		15732.8	109227	58109.8		10982.1	25486.6	32393.4
1983	1542.63	3048.73	885.787	11560.8	64282.7	14576.8	134.484	13723.7	14324.7	5477.15	90420.2	28182.9		16547.6	119640	63791.8		11070.5	29219.3	35608.8
1984	1602.09	3252.11	995.576	12002.7	71589.2	16579.3	145.548	14625.3	15770.9	5849.78	100171	30541.7		17424.3	133797	69924.2		11574.5	33625.5	39382.5
1985	1529.23	3204.27	1038.14	11804.4	71718.5	17006	147.153	14641.5	16654.2	5771.64	100529	31442.8		17698.9	134949	73178.9		11927.2	34420	41736
1986	1530.18	3512.84	1184.01	12452.2	82434.3	19416.3	154.616	15437.2	19259.2	6227.03	114303	34851.1		18376.4	155225	83081		12149.3	40922.3	48229.9
1987	1791.25	4059.31	1380.29	14267.4	109016	26175.2	197.844	18605.9	23382.5	7230.84	149459	42186.2		20988.3	202490	103241		13757.5	53031.7	61054.7
1988	2257.31	4944.24	1750.28	17713.7	138825	35831.6	275.604	23468.6	31426.7	8951.83	192370	55171		27328.2	264053	136533		18376.4	71682.4	81362.4
1989	2652.37	5981.18	2196.43	19940.5	163215	44282.1	344.332	28476.4	39526.4	10830	227437	68347.1		31927	314468	172525		21097.1	87030.4	104178
1990	2821.97	5902.76	2162.8	21249.3	179586	51455.4	451.497	32212.9	44377.4	10887.5	252290	77041.7		32553.6	352993	196946		21666.1	100703	119904
1991	2633.78	6166.91	2235.27	21648.1	207477	58818.8	495.354	38142.6	52772.1	11036	287944	91410.1		33708.4	409607	232513		22672.5	121663	141103
1992	2764.13	6143.03	2193.92	22561.8	215520	62652.3	636.945	41091	58512.7	11101.1	300734	100241		34748.9	426983	256239		23647.8	126249	155998
1993	2878.26	6739.63	2300.06	22913.8	233977	66635.3	715.849	44759.2	65000.2	11918	323526	110475		35300.1	464035	283965		23382.2	140509	173490
1994	2889.41	7609.27	2512.06	24271.9	272279	73568.9	808.001	50541.5	80058.2	13010.7	370120	131408		39507.2	533594	334743		26496.5	163474	203335
1995	3151.67	8684.04	2824.39	27401.5	343380	87149	973.19	60534.7	98620.6	14660.1	457931	160128		45091.1	658542	408403		30431	200611	248275
1996	3311.86	8715.61	3237.41	29061.3	367317	94631.6	2571.5	69349.2	108435	15264.9	491010	180356		45852.6	702914	451326		30587.8	211904	270970
1997	2970.71	7922.55	2939.76	25622.9	340398	87969	2509.34	65541.7	105879	13833	453990	173930		39750.4	649662	428033		25917.4	195672	254103
1998	2509.86	6314.86	2004.74	20487.7	246987	65827	1718.08	47121.4	76723.5	10829.5	333301	125563		27530.5	466619	303237		16701.1	133318	177674
1999	2723.77	7241.67	2413.09	23658.1	323719	78538.7	2162.43	58409.7	96694.4	12378.5	425916	157267		34202.3	593253	383911		21823.8	167337	226645
2000	2313.52	7571.58	2297.96	21715.8	340211	83513.3	1851.25	61137.1	125187	12183.1	445440	188175		34696	652172	489108		22160.5	192160	290136
2001	2039.19	7014.18	2167.89	19949.5	304691	78913.4	1777.89	59287.6	122726	11221.3	403554	183791		31237.7	592688	476140		19683.9	175673	281663
2002	1993.6	7083.04	2303.35	20581.7	340570	90750.3	1985.9	66716.1	145043	11380	451902	213745		32180.8	664097	551911		20466.8	197832	325514
2003	2037.79	7283.64	2464.7	21428.5	387477	105343	2227.66	74743.8	160597	11786.1	514248	237569		33529.3	753293	616061		21400	222912	364674
2004	2462.39	8487.69	2685.57	24643.6	477169	122233	2461.46	86165.6	177039	13635.7	624045	265666		38411.9	906505	684777		24383.3	262223	404136
2005	2636.04	10275.9	3258.37	26496.1	590575	145255	2655.3	104984	208884	16170.3	762326	316524		42129.1	1.0886e+06	815226		25514.5	303970	481158
2006	2958.96	11521.4	3552.76	28380	693894	165003	3409.23	126918	238619	18033.1	887277	368947		45790.5	1.24977e+06	938339		27283	336456	549105
2007	3190.36	12613.5	3854.65	29919.6	788504	187137	3992.4	147580	271478	19658.5	1.00556e+06	423051		47648.3	1.41152e+06	1.05732e+06		27462.5	375153	611037
2008	3441.54	13576.2	3751.76	30131.9	826649	185776	4015.69	148087	255538	20769.5	1.04256e+06	407641		44511.8	1.41686e+06	994756		23106.1	334263	564039
2009	3145.58	12099.6	3321.8	27956.9	699580	165566	4146.56	130612	224151	18567	893103	358909		40398.6	1.22628e+06	878198		21284.6	301656	499494
2010	3515.97	13815.8	3769.2	30798.3	886919	205629	4761.35	163982	269611	21101	1.12335e+06	438354		46218.2	1.54161e+06	1.05051e+06		24493.6	379326	587372
2011	3488.36	14619.3	3752.2	34283.6	1.09058e+06	231979	5207.37	188861	297899	21859.9	1.35685e+06	491968		50006.2	1.82611e+06	1.16455e+06		27497.5	419306	645690
2012	3692.14	15290.8	3802.29	35297.4	1.09759e+06	233668	5375.95	195619	301179	22785.2	1.36656e+06	502174		50797.5	1.84209e+06	1.19092e+06		27333.6	423149	661026
2013	3728.17	16197.4	3825.59	37807.3	1.10238e+06	242907	5256.13	204841	314537	23751.2	1.38309e+06	524635		52253.6	1.89125e+06	1.25837e+06		27816.9	457521	705710
2014	3954.37	17186.5	4035.39	39895.7	1.16338e+06	252706	5531.16	219141	331429	25176.3	1.45598e+06	556101		55990.7	1.99754e+06	1.35033e+06		30137	492111	764845
